# Supplementary material for: A Novel Class of Norovirus Inhibitors Targeting the Viral Protease with Potent Antiviral Activity In Vitro and In Vivo
Source: Viruses. 2021 Sep 16;13(9):1852. doi: 10.3390/v13091852 (PMC8472913; doi:10.3390/v13091852)
Supplement: Supplementary file 1 [file viruses-13-01852-s001.zip]

Archive with 1 entries (1 files):
- viruses-1359427-supplementary.pdf
